# Supplementary material for: β-Catenin and FGFR2 regulate postnatal rosette-based adrenocortical morphogenesis
Source: Nat Commun. 2020 Apr 3;11:1680. doi: 10.1038/s41467-020-15332-7 (PMC7125176; doi:10.1038/s41467-020-15332-7)
Supplement: Supplementary file 7 — Source Data File [file 41467_2020_15332_MOESM7_ESM.xlsx]

## Sheet: Fig 3d
P0	3wk	6wk
0.248	0.898	0.897
0.68	0.774	0.636
0.323	0.855	0.595
0.227	0.528	0.538
0.626	0.675	0.723
0.464	0.616	0.624
0.488	0.493	0.83
0.271	0.25	0.871
0.676	0.529	0.724
0.771	0.344	0.742
0.405	0.575	0.887
0.583	0.188	0.45
0.665	0.373	0.8
0.62	0.716	0.673
0.328	0.551	0.586
0.428	0.607	0.704
0.275	0.71	0.58
0.454	0.696	0.965
0.674	0.662	0.611
0.257	0.518	0.852
0.533	0.336	0.577
0.586	0.818	0.717
0.719	0.37	0.874
0.372	0.274	0.556
0.313	0.588	0.663
0.505	0.303	0.68
0.409	0.576	0.689
0.898	0.839	0.504
0.956	0.314	0.714
0.164	0.339	0.757
0.703	0.327	0.548
0.402	0.162	0.64
0.568	0.586	0.589
0.421	0.338	0.916
0.384	0.213	0.613
0.535	0.431	0.759
0.183	0.762	0.631
0.396	0.432	0.587
0.514	0.536	0.614
0.47	0.417	0.702
0.298	0.716	0.728
0.739	0.299	0.876
0.793	0.59	0.73
0.507	0.578	0.813
0.481	0.536	0.779
0.435	0.231	0.47
0.433	0.758	0.483
0.765	0.538	0.724
0.508	0.947	0.734
0.644	0.356	0.881
0.747	0.505	0.851
0.468	0.403	0.819
0.746	0.62	0.794
0.181	0.846	0.848
0.585	0.26	0.95
0.804	0.282	0.848
0.619	0.674	0.661
0.586	0.932	0.645
0.239	0.627	0.844
0.404	0.561	0.611
0.727	0.721	0.766
0.405	0.645	0.57
0.49	0.757	0.726
0.568	0.696	0.469
0.381	0.313	0.739
0.609	0.796	0.737
0.266	0.651	0.848
0.284	0.413	0.583
0.814	0.641	0.697
0.723	0.205	0.832
0.332	0.757	0.589
0.417	0.261	0.73
0.499	0.533	0.832
0.633	0.591	0.69
0.677	0.827	0.601
0.371	0.556	0.745
0.444	0.559	0.62
0.405	0.642	0.448
0.308	0.834	0.917
0.568	0.774	0.862
0.426	0.407	0.876
0.767	0.826	0.885
0.302	0.76	0.717
0.405	0.421	0.758
0.335	0.726	0.543
0.616	0.304	0.601
0.489	0.51	0.595
0.521	0.53	0.917
0.336	0.692	0.684
0.377	0.439	0.891
0.274	0.677	0.7
0.891	0.514	0.763
0.775	0.701	0.634
0.37	0.534	0.894
0.887	0.284	0.87
0.462	0.733	0.552
0.652	0.507	0.575
0.386	0.23	0.843
0.311	0.552	0.833
0.693	0.551	0.846
0.691	0.577	0.752
0.593	0.67	0.83
0.244	0.302	0.671
0.246	0.711	0.747
0.417	0.614	0.707
0.197	0.511	0.761
0.395	0.682	0.759
0.384	0.364	0.649
0.503	0.611	0.701
0.519	0.371	0.647
0.235	0.857	0.504
0.821	0.458	0.458
0.356	0.363	0.473
0.387	0.835	0.463
0.637	0.753	0.797
0.503	0.88	0.776
0.596	0.247	0.871
0.454	0.298	0.642
0.567	0.792	0.699
0.494	0.277	0.611
0.663	0.385	0.52
0.376	0.368	0.694
0.559	0.354	0.713
0.73	0.677	0.904
0.6	0.341	0.599
0.366	0.288	0.781
0.634	0.457	0.569
0.577	0.715	0.741
0.349	0.352	0.486
0.305	0.588	0.662
0.257	0.906	0.68
0.728	0.788	0.473
0.482	0.551	0.462
0.248	0.35	0.365
0.469	0.702	0.473
0.741	0.224	0.774
0.644	0.31	0.61
0.374	0.493	0.756
0.418	0.363	0.502
0.708	0.656	0.687
0.303	0.615	0.692
0.502	0.751	0.54
0.422	0.604	0.623
0.393	0.676	0.675
0.528	0.515	0.601
0.52	0.637	0.712
0.53		0.672
0.733		0.462
0.355		0.682
0.634		0.919
0.863		0.778
0.377		0.628
0.469		0.798
0.68		0.698
0.566		0.73
0.369		0.574
0.533		0.771
0.472		0.816
0.634		0.685
0.337		0.833
		0.692
		0.897
		0.821
		0.765
		0.937
		0.828
		0.643
		0.782
		0.948
		0.812
		0.809
		0.769
		0.682
		0.707
		0.828
		0.848
		0.847
		0.603
		0.784
		0.918
		0.567
		0.364
		0.818
		0.611
		0.557
		0.632
		0.592
		0.657
		0.865
		0.824
		0.774
		0.952
		0.786
		0.839
		0.884
		0.539
		0.604
		0.824
		0.732
		0.734
		0.491
		0.708
		0.667
		0.603
		0.807
		0.872
		0.73
		0.705
		0.704
		0.527
		0.965
		0.905
		0.829
		0.844
		0.842
		0.751
		0.572
		0.707
		0.809
		0.703
		0.727
		0.615
		0.823
		0.76
		0.89
		0.9
		0.775
		0.852
		0.706
		0.835
		0.775
		0.756
		0.729
		0.795
		0.522
		0.317
		0.567
		0.693
		0.659
		0.477
		0.527

## Sheet: Fig 3e
P0	3wk	6wk
916.894	413.429	351.65
237.049	314.248	1204.71
442.445	240.39	741.688
461.788	854.291	939.831
274.33	688.814	355.355
222.277	199.153	756.466
120.635	250.414	352.34
752.648	1112.35	257.383
115.711	434.795	519.16
128.372	948.284	807.606
366.476	671.141	374.183
389.689	1756.94	468.063
94.96	697.343	330.841
322.513	517.534	527.26
595.084	388.106	169.793
259.91	559.123	764.695
622.869	575.829	493.611
291.212	356.365	1070.59
334.823	802.59	131.018
812.79	1075.87	694.167
160.026	1533.78	256.823
525.095	399.449	503.133
380.193	636.322	258.417
156.157	537.229	617.133
330.954	256.217	374.528
440.334	310.731	399.301
458.271	432.773	400.55
199.065	355.925	361.258
229.663	672.723	705.239
1011.86	458.887	133.043
297.542	809.449	641.087
368.587	1937.89	469.829
294.729	524.48	338.897
803.645	1222.17	732.953
730.139	1981.33	554.287
280.66	1519.45	218.409
858.511	547.341	499.069
582.071	641.422	533.184
548.659	506.455	454.754
395.316	677.823	893.682
765.31	472.427	608.449
504.345	908.19	469.174
374.214	392.415	306.335
539.515	396.02	324.975
1472.24	593.414	545.846
474.098	1055.38	615.483
373.51	404.021	734.711
530.019	305.895	667.887
457.216	221.398	558.859
595.788	316.886	514.544
198.361	305.368	504.345
421.694	562.903	426.266
168.115	211.287	533.536
794.501	549.187	819.12
845.85	1232.2	896.847
286.639	738.492	272.571
794.501	270.725	371.049
607.746	206.451	514.544
901.419	658.391	777.971
546.901	621.199	479.725
279.254	143.583	171.28
486.056	290.244	250.765
387.579	110.435	528.964
995.676	120.459	424.156
576.796	777.971	332.361
386.172	483.946	883.482
820.879	125.559	510.675
561.321	298.949	327.085
406.571	544.791	442.093
198.713	726.71	180.425
702.706	461.437	386.875
218.057	1501.52	415.715
349.243	182.447	838.112
185.348	125.295	551.121
295.784	258.503	296.135
540.57	669.47	273.626
396.723	314.6	776.212
394.964	155.629	341.505
534.943	273.714	524.744
251.117	178.93	623.924
360.497	1097.23	692.507
182.886	262.899	430.838
545.494	477.527	460.03
296.839	804.349	313.721
493.442	157.652	296.839
483.946	1340.26	1067.07
348.891	628.848	385.82
313.017	536.614	544.439
376.324	259.91	587.347
240.566	1254.88	207.858
246.897	607.482	268.702
301.059	581.456	180.073
256.393	458.008	277.495
687.935	420.199	753.352
495.2	1070.77	255.689
333.416	254.986	737.525
191.679	317.326	377.028
281.364	1573.44	625.683
756.869	417.122	747.373
82.299	114.744	232.477
332.713	401.559	162.839
175.149	423.98	740.339
733.304	710.883	403.054
395.316	372.367	813.493
355.574	204.253	926.039
916.191	293.058	449.479
267.647	467.152	401.647
421.694	658.567	487.815
275.737	152.816	384.062
523.688	328.668	409.384
1099.43	463.987	308.445
379.138	392.942	345.022
338.692	405.516	618.649
525.447	179.809	665.425
430.487	316.71	428.376
155.805	227.553	381.248
237.049	737.173	677.032
1005.88	254.019	351.705
743.152	182.183	574.334
685.824	828.089	575.741
498.717	308.093	252.172
305.28	550.418	776.212
340.802	817.626	906.695
512.434	425.563	624.276
353.815	647.488	570.465
395.668	994.006	365.773
224.388	168.818	318.996
635.179	141.385	570.465
365.773	420.375	467.064
433.652	290.508	803.294
929.556	155.19	533.888
235.994	217.793	742.097
275.737	370.609	405.164
719.94	506.015	373.862
252.172	416.682	586.644
645.73	653.819	851.829
385.468	645.818	522.282
1436.36	337.988	533.888
659.446	368.85	569.41
925.335	272.835	987.939
1299.2	190.096	968.243
289.453	124.943	1021
862.732	292.443	753.352
738.58	136.198	550.77
1054.06	223.245	251.469
470.933	278.286	813.141
316.886		413.605
374.566		635.179
889.813		662.26
166.356		700.948
110.435		893.682
873.986		724.512
725.567		915.488
549.363		553.583
428.728		591.216
1317.13		950.306
1259.45		669.998
1043.86		429.432
476.208		385.117
1590.06		454.051
		479.374
		640.103
		357.684
		1075.16
		1238.7
		1239.76
		328.492
		304.225
		363.663
		373.862
		373.51
		775.861
		352.056
		623.573
		696.375
		494.497
		578.554
		463.899
		950.306
		604.58
		1075.51
		952.065
		329.196
		183.59
		290.86
		697.079
		583.83
		346.429
		790.281
		618.649
		417.474
		347.133
		237.401
		231.773
		503.641
		636.586
		526.502
		489.925
		377.731
		611.966
		943.976
		438.928
		329.547
		865.897
		590.864
		486.056
		646.082
		632.013
		636.937
		313.369
		722.753
		206.802
		166.356
		196.603
		263.075
		439.631
		213.133
		345.022
		180.776
		467.416
		706.223
		401.647
		306.687
		672.108
		113.601
		311.61
		313.369
		179.018
		408.681
		687.231
		419.232
		322.513
		193.086
		415.363
		334.12
		485.704
		324.623
		434.004
		292.618
		291.563
		694.265

## Sheet: Fig 3f
P0	P10	3wk	6wk
4.10186	6.58349	3.09694	3.77888
2.05693	3.94594	3.06698	3.32561
2.04474	3.93934	2.90091	3.25675
1.94228	3.16781	2.31389	3.22843
1.78709	2.99145	2.3126	3.1077
1.66038	2.84786	2.25365	2.95341
1.5884	2.8164	2.17218	2.84562
1.29299	2.7975	2.09622	2.66223
1.2922	2.63827	1.96274	2.62113
1.25944	2.60997	1.92307	2.62045
1.2038	2.53442	1.72147	2.5803
1.17533	2.38014	1.70065	2.45038
1.15455	2.37898	1.64351	2.45035
1.1333	2.24805	1.52847	2.33
1.10715	2.17497	1.49486	2.27632
1.10486	2.02148	1.47061	2.25819
1.10197	1.96908	1.4377	2.19773
1.04919	1.90349	1.4277	2.18505
1.01618	1.72927	1.40553	2.13207
1.00914	1.68666	1.3823	2.11669
1.00688	1.63906	1.34251	2.10451
	1.61042	1.33687	2.09353
	1.59976	1.31832	2.09223
	1.56515	1.2399	2.05738
	1.54214	1.225	2.03361
	1.44793	1.21931	1.97836
	1.40751	1.20633	1.97342
	1.38713	1.18153	1.93029
	1.36508	1.1478	1.8985
	1.35713	1.13973	1.89478
	1.32321	1.10648	1.80442
	1.2901	1.07067	1.78846
	1.22553	1.05598	1.75303
	1.2056	1.03006	1.70628
	1.19917	1.01408	1.69972
	1.17841	1.01353	1.69571
	1.17554	1.01273	1.6883
	1.17374	1.00652	1.66185
	1.14353		1.62837
	1.13314		1.6236
	1.12839		1.62337
	1.12792		1.59979
	1.11194		1.5962
	1.10804		1.5941
	1.1061		1.49892
	1.06995		1.48919
	1.04896		1.47975
	1.02535		1.46563
	1.02285		1.4404
	1.01403		1.40835
			1.39987
			1.39961
			1.38228
			1.37736
			1.34499
			1.34414
			1.33093
			1.32555
			1.32223
			1.30358
			1.3034
			1.29924
			1.28609
			1.25185
			1.24859
			1.23962
			1.23901
			1.21999
			1.1704
			1.15162
			1.1325
			1.12655
			1.12621
			1.1017
			1.08101
			1.06966
			1.04364
			1.04345
			1.03829
			1.02868
			1.01147
			1.00914
			1.00313
			1.00282
			6.87405
			5.61246
			4.42506
			3.985
			3.96248
			3.87271
			3.57155
			3.34048
			3.17335
			3.03122
			3.01847
			2.91991
			2.90981
			2.86775
			2.74743
			2.65467
			2.59398
			2.57441
			2.57224
			2.47897
			2.4251
			2.36859
			2.32588
			2.31028
			2.25285
			2.23899
			2.2012
			2.17784
			2.14296
			2.11857
			2.11552
			2.08712
			2.02815
			2.00445
			1.94268
			1.93484
			1.92788
			1.92306
			1.90237
			1.86984
			1.86892
			1.85917
			1.79439
			1.78388
			1.77638
			1.77114
			1.76361
			1.75817
			1.72326
			1.71757
			1.68481
			1.66909
			1.66898
			1.65994
			1.63382
			1.61755
			1.60809
			1.60378
			1.59758
			1.53651
			1.52235
			1.51679
			1.49446
			1.46713
			1.43502
			1.42437
			1.42353
			1.41418
			1.39249
			1.3845
			1.37983
			1.37923
			1.37329
			1.37318
			1.36023
			1.35049
			1.33688
			1.31479
			1.30655
			1.30156
			1.30101
			1.29033
			1.28114
			1.28096
			1.28032
			1.2766
			1.27295
			1.2597
			1.25446
			1.24445
			1.24295
			1.22948
			1.22878
			1.22861
			1.2184
			1.21345
			1.18745
			1.18195
			1.1804
			1.17932
			1.1726
			1.16844
			1.16816
			1.16453
			1.16223
			1.16054
			1.16045
			1.16001
			1.14617
			1.13352
			1.13006
			1.12245
			1.10582
			1.0987
			1.09615
			1.09445
			1.09369
			1.09213
			1.09119
			1.08668
			1.07791
			1.07035
			1.06804
			1.06505
			1.06353
			1.03843
			1.03745
			1.03437
			1.03268
			1.02857

## Sheet: Fig 3g
P0	P10	3wk	6wk
5.1043	5.72893	6.08601	8.39429
2.79791	3.20702	3.72564	6.45179
2.99793	5.34767	3.06614	6.09115
3.1241	4.79738	4.65793	5.03883
3.06348	3.36438	3.84665	5.13865
2.66581	3.36168	4.6388	5.70853
2.15216	4.86478	2.36851	5.06416
3.07131	3.82335	2.87999	2.96005
3.1422	3.59961	2.77932	3.37358
2.85541	2.66973	2.24319	3.86187
2.29351	3.02221	3.34723	3.44576
2.6397	4.75147	2.20171	3.13234
2.90906	2.27583	2.51521	3.57922
3.15803	3.15443	3.22221	4.35072
2.04668	3.20244	3.3947	3.55527
1.90358	2.22878	2.55395	3.61463
1.87803	3.10838	2.03573	3.51339
3.4756	2.14818	2.49643	4.62199
2.59423	3.35893	2.18557	3.09805
2.60078	3.1007	5.38138	4.2143
	2.24332	3.10667	3.34466
	3.78273	2.49638	3.43156
	4.62289	3.60355	3.48691
	2.32027	2.87641	2.78623
	2.19695	5.30952	4.2407
	1.96595	5.18095	3.52916
	2.14142	5.10654	3.35304
	2.27334	5.98339	4.53383
	8.57009	3.23129	2.80298
	4.79529	2.75241	4.60069
	5.9603	1.95832	3.75053
	3.79281	2.69453	2.83274
	5.87699	3.27458	5.35004
	4.59543	3.14963	3.40047
	4.85133	2.15215	2.97653
	8.3786	4.07168	2.82733
	3.92603	3.81944	4.22128
	4.56453		2.95164
	3.47525		3.91861
	3.36559		3.7011
	2.33931		4.1784
	2.9839		2.41396
	3.16569		3.19255
	4.37838		3.15793
	4.30056		3.9632
	2.38666		3.50741
	3.10037		2.31918
	3.21577		2.95474
	2.05109		3.24867
			1.88393
			3.73329
			3.33922
			2.24131
			4.00929
			2.38527
			2.31434
			4.59692
			2.35163
			2.76987
			2.49717
			1.89316
			3.31755
			3.68744
			2.05502
			2.73687
			1.99373
			2.66833
			1.62727
			2.70712
			2.57577
			3.73618
			3.35532
			2.43834
			2.84541
			2.01683
			2.6092
			3.08566
			2.71857
			2.04167
			2.47432
			1.9213
			4.24841
			3.08593
			1.96418
			4.51075
			1.89292
			3.37639
			1.63632
			2.875
			2.11495
			2.3827
			2.42497
			2.57566
			2.13506
			3.13953
			3.06511
			2.66008
			1.63857
			3.07104
			2.47549
			2.25289
			1.8219
			2.58927
			2.50746
			1.8267
			2.09366
			3.46815
			1.9513
			1.97653
			2.17247
			2.46649
			1.93429
			1.89852
			2.23607
			4.78434
			1.96871
			2.21118
			1.88531
			2.34634
			2.48686
			2.50282
			1.68475
			1.85584
			1.99624
			1.79172
			1.80804
			1.71214
			2.00914
			1.83372
			2.82876
			5.36392
			5.94056
			2.44562
			4.2965
			3.35122
			3.70608
			4.13022
			4.62205
			3.37307
			3.62531
			2.24734
			3.3523
			4.49991
			2.54029
			3.70401
			3.84198
			3.94955
			3.77486
			3.11423
			2.52729
			2.29486
			2.11782
			5.03991
			2.64372
			2.56232
			4.78323
			1.83076
			3.22196
			2.9688
			2.14145
			2.46604
			1.95104
			2.38846
			3.5832
			2.60026
			1.97092
			2.7391
			2.82158
			2.1792
			2.34492
			2.93182
			1.8609
			7.48723
			6.84208
			4.21005
			3.64615
			2.88107
			2.92356
			5.44652
			3.08814
			3.48953
			3.24343
			3.24543
			4.34974
			2.22926
			2.666
			1.72806
			3.55355
			2.77664
			3.40887
			1.9503
			4.19554
			3.5497
			2.08859
			2.41307
			2.86615
			2.84252
			3.25109
			2.7803
			2.52035
			2.02043
			2.78404
			2.21932
			1.77539
			2.27812
			3.02185
			2.13245
			3.08144
			3.08396
			1.73912
			2.56086
			3.26663

## Sheet: Fig 4b
CTRL	Bcat-LOF
0.579	0.384
0.569	0.796
0.616	0.52
0.751	0.629
0.599	0.484
0.959	0.669
0.796	0.551
0.597	0.787
0.606	0.669
0.595	0.677
0.606	0.885
0.577	0.888
0.867	0.817
0.965	0.738
0.716	0.64
0.787	0.715
0.644	0.611
0.722	0.691
0.408	0.616
0.425	0.72
0.886	0.856
0.953	0.82
0.817	0.835
0.568	0.749
0.881	0.595
0.837	0.566
0.453	0.757
0.701	0.599
0.82	0.583
0.811	0.662
0.583	0.749
0.456	0.757
0.672	0.685
0.55	0.875
0.891	0.711
0.764	0.791
0.744	0.779
0.636	0.781
0.557	0.453
0.647	0.527
0.756	0.681
0.854	0.649
0.952	0.928
0.786	0.634
0.451	0.813
0.932	0.873
0.485	0.472
0.656	0.593
0.511	0.781
0.654	0.517
0.937	0.967
0.47	0.767
0.606	0.719
0.93	0.706
0.709	0.437
0.55	0.808
0.648	0.568
0.655	0.805
0.723	0.417
0.761	0.542
0.692	0.472
0.798	0.453
0.531	0.463
0.597	0.497
0.517	0.687
0.766	0.407
0.729	0.6
0.771	0.636
0.662	0.693
0.685	0.321
0.829	0.81
0.549	0.877
0.721	0.825
0.61	0.715
0.874	0.942
0.757	0.488
0.694	0.568
0.947	0.464
0.891	0.753
0.756	0.639
0.564	0.218
0.783	0.777
0.597	0.466
0.522	0.229
0.845	0.218
0.593	0.544
0.864	0.547
0.812	0.797
0.619	0.752
0.893	0.417
0.754	0.529
0.72	0.695
0.728	0.591
0.833	0.53
0.925	0.753
0.814	0.62
0.852	0.717
0.366	0.508
0.431	0.67
0.891	0.875
0.467	0.685
0.605	0.716
0.476	0.886
0.472	0.757
0.852	0.464
0.515	0.419
0.984	0.765
0.688	0.635
0.811	0.872
0.478	0.552
0.642	0.403
0.593	0.602
0.679	0.911
0.744	0.938
0.639	0.78
0.713	0.845
0.767	0.68
0.713	0.628
0.633	0.605
0.81	0.667
0.842	0.469
0.385	0.534
0.694	0.557
0.777	0.549
0.611	0.639
0.667	0.697
0.611	0.572
0.685	0.446
0.371	0.667
0.611	0.664
0.913	0.549
0.868	0.33
0.629	0.61
0.57	0.623
0.745	0.837
0.819	0.664
0.817	0.383
0.536	0.792
0.567	0.717
0.473	0.706
0.766	0.558
0.484	0.664
0.614	0.776
0.675	0.588
0.614	0.52
0.855	0.61
0.57	0.695
0.842	0.443
0.505	0.466
0.692	0.431
0.91	0.65
0.568	0.781
0.524	0.584
0.627	0.676
0.913	0.717
0.634	0.727
0.637	0.494
0.663	0.718
0.871	0.477
0.407	0.814
0.71	0.405
0.66	0.939
0.759	0.543
0.835	0.494
0.855	0.763
0.677	0.728
0.559	0.834
0.416	0.723
0.614	0.438
0.596	0.682
0.703	0.485
0.73	0.801
0.85	0.615
0.593	0.863
0.854	0.611
	0.811
	0.466
	0.595
	0.551
	0.451
	0.743
	0.684
	0.834
	0.703
	0.746
	0.541
	0.615
	0.325
	0.584
	0.616
	0.639
	0.58
	0.853
	0.789
	0.613
	0.602
	0.752
	0.616
	0.637
	0.639
	0.494
	0.693
	0.595
	0.466
	0.363
	0.793
	0.585

## Sheet: Fig 4c
CTRL	Bcat-LOF
211.098	213.369
120.869	137.139
342.743	34.5491
473.543	37.2432
267.411	176.918
156.158	242.636
108.454	99.6848
373.119	107.768
109.247	92.1307
152.618	135.819
77.3919	214.531
488.969	136.981
145.645	75.1206
177.922	132.068
425.418	85.7915
338.623	115.269
485.06	157.003
125.57	86.6366
435.402	60.2233
336.826	86.1613
221.927	90.0703
430.595	61.2268
307.771	121.767
423.833	209.354
237.67	126.468
407.774	77.2864
261.97	121.608
327.265	282.045
301.802	66.8263
119.971	89.595
292.927	150.875
485.271	110.515
201.8	130.483
273.962	92.3951
307.824	134.551
122.401	97.9947
164.61	151.614
280.143	118.492
354.048	183.945
382.787	119.918
226.523	101.428
93.2931	59.8005
123.774	233.18
356.32	166.512
182.518	174.647
312.632	200.321
471.694	214.32
408.143	111.043
412.792	172.323
192.397	143.109
502.598	81.7766
321.718	135.079
346.441	187.537
347.973	112.997
247.654	207.77
220.501	173.115
90.3347	186.48
261.072	230.01
179.613	103.436
340.049	62.0194
209.301	65.6645
322.563	76.3354
335.4	416.385
169.153	244.326
285.214	102.696
337.302	158.852
183.152	86.848
179.349	106.077
154.995	138.725
352.939	340.736
181.356	124.619
232.915	156.95
518.869	139.781
116.801	171.794
141.26	239.254
290.973	239.519
324.518	192.978
140.784	698.535
693.622	155.154
476.238	123.14
355.21	454.79
233.602	242.266
322.405	132.121
191.974	179.032
364.033	601.068
257.85	317.175
180.986	99.2096
176.073	258.484
164.451	94.9308
344.592	73.5883
292.663	59.6421
176.232	234.5
375.549	242.741
471.166	79.7162
342.637	79.2409
412.845	107.768
334.291	187.431
285.32	225.15
486.592	315.748
228.583	98.6813
310.307	241.896
333.023	52.3519
407.14	51.8236
277.607	52.5103
465.091	188.488
388.598	248.077
447.817	114.846
414.43	58.3213
207.4	69.7318
177.13	209.724
179.93	164.61
601.914	69.8902
1262.25	225.467
553.788	298.051
693.992	67.4605
675.026	97.7303
257.48	503.972
385.428	337.989
546.762	261.337
354.418	81.935
627.799	59.9589
529.91	206.132
519.979	117.647
497.527	120.235
605.083	183.152
345.86	116.379
242.16	174.172
496.154	126.099
480.252	53.5143
352.939	128.951
213.369	96.3041
401.646	228.478
282.996	357.112
672.438	104.228
420.452	262.076
265.668	112.786
747.717	297.893
197.521	137.139
277.502	147.705
113.895	243.375
277.343	98.1531
422.882	162.338
135.343	217.648
282.943	88.4856
319.446	46.0127
452.994	214.743
126.785	144.43
459.544	108.032
274.385	227.527
352.252	139.094
122.77	95.406
364.508	102.643
265.193	204.442
460.654	80.3503
159.115	297.629
255.42	195.567
351.935	222.403
165.93	397.472
435.93	430.225
437.198	269.525
271.215	88.4326
244.907	106.764
326.314	207.189
412.37	132.385
518.394	116.431
285.267	109.986
264.242	328.427
368.048	113.103
235.927	130.959
695.154	76.8636
328.004	231.172
550.724	233.338
701.916	129.216
414.641	108.666
224.516	404.604
	201.536
	143.532
	116.009
	383.367
	209.407
	107.556
	70.1546
	63.7095
	61.1738
	305.394
	302.33
	70.4185
	214.267
	404.075
	406.506
	90.0178
	118.597
	128.687
	94.6664
	130.853
	59.0609
	102.538
	186.586
	73.6413
	39.9903
	131.804
	158.112
	253.043
	109.617
	202.381
	78.9241
	172.745

## Sheet: Fig 4d
CTRL	Bcat-LOF
6	5
13	3
14	7
7	4
8	5
5	2
10	2
8	1
10	6
4	3
12	6
10	2
14	1
11	2
12	4
13	2
7	4
3	7
6	7
12	5
12	11
13	6
7	6
7	3
8	2
9	2
9	7
11	8
10	7
8	4
6	3
3	5
10	2
13	3
9	2
12	5
5	2
4	5
6	1
5	1
5	2
5	1
12	2
6	3
8	4

## Sheet: Fig 4f
CTRL	Bcat-LOF
50.3571	36.1224
45.1531	29.8469
36.8878	29.3878
34.4388
33.0612
30.9184

## Sheet: Fig 4g
CTRL	Bcat-LOF
3.455	0.985
2.764	2.396
5.625	1.153
3.333	2.967
3.846

## Sheet: Fig 5b
Ctrl	Bcat-GOF
0.611288	0.699608
0.425429	0.741268
0.386775	0.635046
0.78748	0.768748
0.684223	0.425335
0.691755	0.699177
0.785264	0.689918
0.603152	0.927364
0.64847	0.649708
0.847015	0.333538
0.783687	0.756725
0.665172	0.715244
0.674651	0.572006
0.794236	0.540721
0.928177	0.51527
0.92681	0.313553
0.666157	0.595468
0.617117	0.878849
0.764569	0.800817
0.668262	0.475392
0.835679	0.602949
0.614224	0.680652
0.80021	0.74112
0.588132	0.577052
0.686482	0.320597
0.524307	0.71427
0.939358	0.46252
0.687637	0.452956
0.674849	0.560449
0.492407	0.344668
0.673406	0.276229
0.943555	0.596188
0.491861	0.568514
0.564152	0.563771
0.332669	0.703
0.593787	0.816
0.525294	0.772
0.499219	0.742
0.548445	0.779
0.52569	0.423
0.512813	0.671
0.477979	0.366
0.724835	0.752
0.591704	0.522
0.581532	0.442
0.67839	0.736
0.713774	0.734
0.679895	0.917
0.563339	0.735
0.442499	0.747
0.356385	0.767
0.35903	0.817
0.790895	0.747
0.51361	0.785
0.538594	0.408
0.554336	0.639
0.710697	0.826
0.818862	0.46
0.54649	0.766
0.495519	0.938
0.825304	0.779
0.826595	0.688
0.914751	0.727
0.887359	0.927
0.428949	0.473
0.748985	0.822
0.677119	0.42
0.694022	0.651
0.631459	0.455
0.699323	0.408
0.698283	0.789
0.511057	0.576
0.727583	0.45
0.650008	0.614
0.661571	0.599
0.595637	0.549
0.646629	0.293
0.752633	0.678
0.808699	0.521
0.52708	0.55
0.487745	0.379
0.922292	0.484
0.651598	0.605
0.664432	0.496
0.483021	0.573
0.739913	0.541
0.618177	0.396
0.705461	0.616
0.906187	0.592
0.858379	0.557
0.847064	0.5
0.546709	0.936
0.653938	0.692
0.944415	0.831
0.719564	0.669
0.645608	0.521
0.603318	0.364
0.738135	0.563
0.547008	0.556
0.60517	0.583
0.650388	0.581
0.392717	0.604
0.646459	0.423
0.531344	0.483
0.754922	0.627
0.412006	0.956
0.729929	0.623
0.80501	0.874
0.671951	0.605
0.903671	0.7
0.7113	0.73
0.742966	0.694
	0.844
	0.535
	0.637487
	0.910496
	0.57599
	0.62622
	0.453304
	0.420552
	0.215664
	0.857207
	0.562792
	0.783508
	0.411805
	0.571926
	0.573681
	0.542166
	0.47672
	0.794022
	0.54547
	0.334714
	0.26266
	0.676732
	0.510432
	0.300852
	0.263799
	0.561055
	0.544407
	0.295055
	0.669686
	0.577515
	0.657339
	0.346563
	0.713075
	0.344409
	0.836432
	0.537948
	0.57693
	0.557497
	0.611327
	0.619648
	0.427273
	0.703972
	0.682618
	0.581693
	0.872634
	0.648508
	0.833739
	0.559464
	0.665332
	0.412807
	0.383836
	0.357009
	0.67346
	0.79594
	0.348257
	0.275521
	0.409017
	0.629329
	0.457059
	0.872634
	0.648508
	0.833739
	0.559464
	0.665332
	0.412807
	0.383836
	0.357009
	0.67346
	0.79594
	0.348257
	0.275521
	0.409017
	0.629329
	0.457059
	0.863358
	0.475079
	0.407413
	0.386482
	0.648925
	0.828359
	0.426605
	0.37446
	0.785531
	0.495064
	0.422513
	0.446981
	0.421884
	0.271996
	0.834683
	0.815936
	0.865629
	0.7297
	0.542935
	0.709439
	0.78815
	0.507062
	0.505095
	0.749315
	0.236707
	0.766283
	0.528472
	0.573637
	0.544957
	0.66692
	0.593025
	0.454023
	0.601293
	0.881781
	0.663026
	0.446391
	0.34341
	0.246027

[truncated: 23 more sheets: Fig 5c, Fig 5d, Fig 5f, Fig 5g, Fig 6b, Fig 6c, Fig 6d, Fig 7b, Fig 7c, Fig 7d, Fig 7f, Fig 7g, SuppFig2b, SuppFig5b, SuppFig5c, SuppFig5d, SuppFig7b, SuppFig7c, SuppFig7d, SuppFig7e …]
